# Supplementary material for: Photocatalytic Synthesis of Difluorinated Glycoamino Acids and Neoglycopeptides via Hydrodifluoroacetamidation of Vinyl-C-glycosides
Source: J Org Chem. 2025 Mar 4;90(10):3733–8. doi: 10.1021/acs.joc.5c00030 (PMC11915378; doi:10.1021/acs.joc.5c00030)
Supplement: Supplementary file 2 — jo5c00030_si_002.zip [file jo5c00030_si_002.zip]

Archive with 4,088 entries (3,565 files):
- fid/
- fid/Compound 6/
- fid/Compound 6/1/
- fid/Compound 6/1/acqu
- fid/Compound 6/1/acqus
- fid/Compound 6/1/audita.txt
- fid/Compound 6/1/fid
- fid/Compound 6/1/format.temp
- fid/Compound 6/1/fq1list
- fid/Compound 6/1/orig
- fid/Compound 6/1/pdata/
- fid/Compound 6/1/pdata/1/
- fid/Compound 6/1/pdata/1/outd
- fid/Compound 6/1/pdata/1/proc
- fid/Compound 6/1/pdata/1/procs
- fid/Compound 6/1/pdata/1/title
- fid/Compound 6/1/pdata/700/
- fid/Compound 6/1/pdata/700/1r
- fid/Compound 6/1/pdata/700/auditp.txt
- fid/Compound 6/1/pdata/700/outd
- fid/Compound 6/1/pdata/700/proc
- fid/Compound 6/1/pdata/700/procs
- fid/Compound 6/1/precom.output
- fid/Compound 6/1/prosol_History
- fid/Compound 6/1/pulseprogram
- fid/Compound 6/1/scon2
- fid/Compound 6/1/shimvalues
- fid/Compound 6/1/specpar
- fid/Compound 6/1/stanprogram7125
- fid/Compound 6/1/topshimreport
- fid/Compound 6/1/uxnmr.info
- fid/Compound 6/1/uxnmr.par
- fid/Compound 6/1/vtc_pid_settings
- fid/Compound 6/2/
- fid/Compound 6/2/acqu
- fid/Compound 6/2/acqus
- fid/Compound 6/2/audita.txt
- fid/Compound 6/2/cpdprg2
- fid/Compound 6/2/fid
- fid/Compound 6/2/format.temp
- fid/Compound 6/2/fq1list
- fid/Compound 6/2/orig
- fid/Compound 6/2/pdata/
- fid/Compound 6/2/pdata/1/
- fid/Compound 6/2/pdata/1/outd
- fid/Compound 6/2/pdata/1/proc
- fid/Compound 6/2/pdata/1/procs
- fid/Compound 6/2/pdata/1/title
- fid/Compound 6/2/pdata/700/
- fid/Compound 6/2/pdata/700/1r
- fid/Compound 6/2/pdata/700/auditp.txt
- fid/Compound 6/2/pdata/700/outd
- fid/Compound 6/2/pdata/700/proc
- fid/Compound 6/2/pdata/700/procs
- fid/Compound 6/2/pdata/701/
- fid/Compound 6/2/pdata/701/1r
- fid/Compound 6/2/pdata/701/auditp.txt
- fid/Compound 6/2/pdata/701/outd
- fid/Compound 6/2/pdata/701/proc
- fid/Compound 6/2/pdata/701/procs
- fid/Compound 6/2/precom.output
- fid/Compound 6/2/prosol_History
- fid/Compound 6/2/pulseprogram
- fid/Compound 6/2/scon2
- fid/Compound 6/2/shimvalues
- fid/Compound 6/2/specpar
- fid/Compound 6/2/stanprogram7125
- fid/Compound 6/2/uxnmr.info
- fid/Compound 6/2/uxnmr.par
- fid/Compound 6/2/vtc_pid_settings
- fid/Compound 6/3/
- fid/Compound 6/3/acqu
- fid/Compound 6/3/acqu2
- fid/Compound 6/3/acqu2s
- fid/Compound 6/3/acqus
- fid/Compound 6/3/audita.txt
- fid/Compound 6/3/EA
- fid/Compound 6/3/format.temp
- fid/Compound 6/3/fq1list
- fid/Compound 6/3/gpnam1
- fid/Compound 6/3/gpnam2
- fid/Compound 6/3/gpnam3
- fid/Compound 6/3/gradient_calib
- fid/Compound 6/3/nuslist
- fid/Compound 6/3/orig
- fid/Compound 6/3/pdata/
- fid/Compound 6/3/pdata/1/
- fid/Compound 6/3/pdata/1/clevels
- fid/Compound 6/3/pdata/1/outd
- fid/Compound 6/3/pdata/1/proc
- fid/Compound 6/3/pdata/1/proc2
- fid/Compound 6/3/pdata/1/proc2s
- fid/Compound 6/3/pdata/1/procs
- fid/Compound 6/3/pdata/1/title
- fid/Compound 6/3/precom.output
- fid/Compound 6/3/prosol_History
- fid/Compound 6/3/pulseprogram
- fid/Compound 6/3/scon2
- fid/Compound 6/3/ser
- fid/Compound 6/3/shimvalues
- fid/Compound 6/3/specpar
- fid/Compound 6/3/stanprogram7125
- fid/Compound 6/3/uxnmr.info
- fid/Compound 6/3/uxnmr.par
- fid/Compound 6/3/vtc_pid_settings
- fid/Compound 6/4/
- fid/Compound 6/4/acqu
- fid/Compound 6/4/acqu2
- fid/Compound 6/4/acqu2s
- fid/Compound 6/4/acqus
- fid/Compound 6/4/audita.txt
- fid/Compound 6/4/cpdprg2
- fid/Compound 6/4/EA
- fid/Compound 6/4/format.temp
- fid/Compound 6/4/fq1list
- fid/Compound 6/4/gpnam1
- fid/Compound 6/4/gpnam2
- fid/Compound 6/4/gpnam3
- fid/Compound 6/4/gpnam4
- fid/Compound 6/4/gradient_calib
- fid/Compound 6/4/nuslist
- fid/Compound 6/4/orig
- fid/Compound 6/4/pdata/
- fid/Compound 6/4/pdata/1/
- fid/Compound 6/4/pdata/1/clevels
- fid/Compound 6/4/pdata/1/outd
- fid/Compound 6/4/pdata/1/proc
- fid/Compound 6/4/pdata/1/proc2
- fid/Compound 6/4/pdata/1/proc2s
- fid/Compound 6/4/pdata/1/procs
- fid/Compound 6/4/pdata/1/title
- fid/Compound 6/4/pdata/700/
- fid/Compound 6/4/pdata/700/1r
- fid/Compound 6/4/pdata/700/auditp.txt
- fid/Compound 6/4/pdata/700/outd
- fid/Compound 6/4/pdata/700/proc
- fid/Compound 6/4/pdata/700/procs
- fid/Compound 6/4/pdata/701/
- fid/Compound 6/4/pdata/701/1r
- fid/Compound 6/4/pdata/701/auditp.txt
- fid/Compound 6/4/pdata/701/outd
- fid/Compound 6/4/pdata/701/proc
- fid/Compound 6/4/pdata/701/procs
- fid/Compound 6/4/precom.output
- fid/Compound 6/4/prosol_History
- fid/Compound 6/4/pulseprogram
- fid/Compound 6/4/scon2
- fid/Compound 6/4/ser
- fid/Compound 6/4/shimvalues
- fid/Compound 6/4/specpar
- fid/Compound 6/4/spnam14
- fid/Compound 6/4/spnam18
- fid/Compound 6/4/spnam3
- fid/Compound 6/4/spnam31
- fid/Compound 6/4/spnam7
- fid/Compound 6/4/stanprogram7125
- fid/Compound 6/4/uxnmr.info
- fid/Compound 6/4/uxnmr.par
- fid/Compound 6/4/vtc_pid_settings
- fid/Compound 6/5/
- fid/Compound 6/5/acqu
- fid/Compound 6/5/acqu2
- fid/Compound 6/5/acqu2s
- fid/Compound 6/5/acqus
- fid/Compound 6/5/audita.txt
- fid/Compound 6/5/EA
- fid/Compound 6/5/format.temp
- fid/Compound 6/5/fq1list
- fid/Compound 6/5/gpnam1
- fid/Compound 6/5/gpnam2
- fid/Compound 6/5/gpnam3
- fid/Compound 6/5/gradient_calib
- fid/Compound 6/5/nuslist
- fid/Compound 6/5/orig
- fid/Compound 6/5/pdata/
- fid/Compound 6/5/pdata/1/
- fid/Compound 6/5/pdata/1/outd
- fid/Compound 6/5/pdata/1/proc
- fid/Compound 6/5/pdata/1/proc2
- fid/Compound 6/5/pdata/1/proc2s
- fid/Compound 6/5/pdata/1/procs
- fid/Compound 6/5/pdata/1/title
- fid/Compound 6/5/pdata/700/
- fid/Compound 6/5/pdata/700/1r
- fid/Compound 6/5/pdata/700/auditp.txt
- fid/Compound 6/5/pdata/700/outd
- fid/Compound 6/5/pdata/700/proc
- fid/Compound 6/5/pdata/700/procs
- fid/Compound 6/5/pdata/701/
- fid/Compound 6/5/pdata/701/1r
- fid/Compound 6/5/pdata/701/auditp.txt
- fid/Compound 6/5/pdata/701/outd
- fid/Compound 6/5/pdata/701/proc
- fid/Compound 6/5/pdata/701/procs
- fid/Compound 6/5/precom.output
- fid/Compound 6/5/prosol_History
- fid/Compound 6/5/pulseprogram
- fid/Compound 6/5/scon2
- fid/Compound 6/5/ser
- fid/Compound 6/5/shimvalues
- fid/Compound 6/5/specpar
- fid/Compound 6/5/stanprogram7125
- fid/Compound 6/5/uxnmr.info
- fid/Compound 6/5/uxnmr.par
- fid/Compound 6/5/vtc_pid_settings
- fid/Products - scope 1/
- fid/Products - scope 1/3a/
- fid/Products - scope 1/3a/1/
- fid/Products - scope 1/3a/1/acqu
- fid/Products - scope 1/3a/1/acqus
- fid/Products - scope 1/3a/1/audita.txt
- fid/Products - scope 1/3a/1/fid
- fid/Products - scope 1/3a/1/format.temp
- fid/Products - scope 1/3a/1/fq1list
- fid/Products - scope 1/3a/1/pdata/
- fid/Products - scope 1/3a/1/pdata/1/
- fid/Products - scope 1/3a/1/pdata/1/1i
- fid/Products - scope 1/3a/1/pdata/1/1r
- fid/Products - scope 1/3a/1/pdata/1/auditp.txt
- fid/Products - scope 1/3a/1/pdata/1/intrng
- fid/Products - scope 1/3a/1/pdata/1/outd
- fid/Products - scope 1/3a/1/pdata/1/parm.txt
- fid/Products - scope 1/3a/1/pdata/1/peaklist.xml
- fid/Products - scope 1/3a/1/pdata/1/peakrng
- fid/Products - scope 1/3a/1/pdata/1/peaks
- fid/Products - scope 1/3a/1/pdata/1/proc
- fid/Products - scope 1/3a/1/pdata/1/procs
- fid/Products - scope 1/3a/1/pdata/1/title
- fid/Products - scope 1/3a/1/precom.output
- fid/Products - scope 1/3a/1/prosol_History
- fid/Products - scope 1/3a/1/pulseprogram
- fid/Products - scope 1/3a/1/scon2
- fid/Products - scope 1/3a/1/shimvalues
- fid/Products - scope 1/3a/1/specpar
- fid/Products - scope 1/3a/1/stanprogram5240
- fid/Products - scope 1/3a/1/uxnmr.info
- fid/Products - scope 1/3a/1/uxnmr.par
- fid/Products - scope 1/3a/2/
- fid/Products - scope 1/3a/2/acqu
- fid/Products - scope 1/3a/2/acqus
- fid/Products - scope 1/3a/2/audita.txt
- fid/Products - scope 1/3a/2/cpdprg2
- fid/Products - scope 1/3a/2/fid
- fid/Products - scope 1/3a/2/format.temp
- fid/Products - scope 1/3a/2/fq1list
- fid/Products - scope 1/3a/2/pdata/
- fid/Products - scope 1/3a/2/pdata/1/
- fid/Products - scope 1/3a/2/pdata/1/1i
- fid/Products - scope 1/3a/2/pdata/1/1r
- fid/Products - scope 1/3a/2/pdata/1/auditp.txt
- fid/Products - scope 1/3a/2/pdata/1/intrng
- fid/Products - scope 1/3a/2/pdata/1/outd
- fid/Products - scope 1/3a/2/pdata/1/parm.txt
- fid/Products - scope 1/3a/2/pdata/1/peaklist.xml
- fid/Products - scope 1/3a/2/pdata/1/peakrng
- fid/Products - scope 1/3a/2/pdata/1/peaks
- fid/Products - scope 1/3a/2/pdata/1/proc
- fid/Products - scope 1/3a/2/pdata/1/procs
- fid/Products - scope 1/3a/2/pdata/1/title
- fid/Products - scope 1/3a/2/precom.output
- fid/Products - scope 1/3a/2/prosol_History
- fid/Products - scope 1/3a/2/pulseprogram
- fid/Products - scope 1/3a/2/scon2
- fid/Products - scope 1/3a/2/shimvalues
- fid/Products - scope 1/3a/2/specpar
- fid/Products - scope 1/3a/2/stanprogram5240
- fid/Products - scope 1/3a/2/uxnmr.info
- fid/Products - scope 1/3a/2/uxnmr.par
- fid/Products - scope 1/3a/3/
- fid/Products - scope 1/3a/3/acqu
- fid/Products - scope 1/3a/3/acqus
- fid/Products - scope 1/3a/3/audita.txt
- fid/Products - scope 1/3a/3/cpdprg2
- fid/Products - scope 1/3a/3/fid
- fid/Products - scope 1/3a/3/format.temp
- fid/Products - scope 1/3a/3/fq1list
- fid/Products - scope 1/3a/3/pdata/
- fid/Products - scope 1/3a/3/pdata/1/
- fid/Products - scope 1/3a/3/pdata/1/1i
- fid/Products - scope 1/3a/3/pdata/1/1r
- fid/Products - scope 1/3a/3/pdata/1/auditp.txt
- fid/Products - scope 1/3a/3/pdata/1/intrng
- fid/Products - scope 1/3a/3/pdata/1/outd
- fid/Products - scope 1/3a/3/pdata/1/parm.txt
- fid/Products - scope 1/3a/3/pdata/1/peaklist.xml
- fid/Products - scope 1/3a/3/pdata/1/peakrng
- fid/Products - scope 1/3a/3/pdata/1/peaks
- fid/Products - scope 1/3a/3/pdata/1/proc
- fid/Products - scope 1/3a/3/pdata/1/procs
- fid/Products - scope 1/3a/3/pdata/1/title
- fid/Products - scope 1/3a/3/precom.output
- fid/Products - scope 1/3a/3/prosol_History
- fid/Products - scope 1/3a/3/pulseprogram
- fid/Products - scope 1/3a/3/scon2
- fid/Products - scope 1/3a/3/shimvalues
- fid/Products - scope 1/3a/3/specpar
- fid/Products - scope 1/3a/3/stanprogram5240
- fid/Products - scope 1/3a/3/uxnmr.info
- fid/Products - scope 1/3a/3/uxnmr.par
- fid/Products - scope 1/3b/
[truncated: 3,788 more entries]
