# Supplementary material for: Photocatalytic Synthesis of Difluorinated Glycoamino Acids and Neoglycopeptides via Hydrodifluoroacetamidation of Vinyl-C-glycosides
Source: J Org Chem. 2025 Mar 4;90(10):3733–8. doi: 10.1021/acs.joc.5c00030 (PMC11915378; doi:10.1021/acs.joc.5c00030)
Supplement: Supplementary file 2 — jo5c00030_si_002.zip [file jo5c00030_si_002.zip › fid/Compound 6/1/audita.txt]

##TITLE= Audit trail, TopSpin 3.7.0
##JCAMPDX= 5.01
##ORIGIN= Bruker BioSpin GmbH
##OWNER= nmrsu
$$ /opt/av3-400/av400/AV3-2403B45/1/audita.txt
##AUDIT TRAIL=  $$ (NUMBER, WHEN, WHO, WHERE, PROCESS, VERSION, WHAT)
(   1,<2024-03-25 12:07:05.718 +0100>,<nmrsu>,<av3-400>,<go4>,<TopSpin 3.7.0>,
      <created by zg on data set with UUID 'ae299e62-ea97-11ee-9089-2a78a2c5ad62'
       started at 2024-03-25 12:06:07.824 +0100,
       POWCHK enabled, PULCHK disabled,
       completed at 2024-03-25 12:07:05.716 +0100

       configuration hash MD5:
       7E CD 37 C2 AF 9B 39 00 3C 52 0B 5B 70 2C 7C 98
       data hash MD5: 32K
       73 6C 58 9D F4 40 91 8F 6C 5E 0E 96 1B B9 25 7A>)
(   2,<2024-03-25 12:07:05.733 +0100>,<nmrsu>,<av3-400>,<audit>,<TopSpin 3.7.0>,
      <user comment:
       ICON-NMR User ID: nmrsu
       data hash MD5: 32K
       73 6C 58 9D F4 40 91 8F 6C 5E 0E 96 1B B9 25 7A>)
##END=

$$ hash MD5
$$ 5E 88 D6 02 DA A4 E6 F5 3C 13 BD E0 10 71 F4 64
