# Supplementary material for: Photocatalytic Synthesis of Difluorinated Glycoamino Acids and Neoglycopeptides via Hydrodifluoroacetamidation of Vinyl-C-glycosides
Source: J Org Chem. 2025 Mar 4;90(10):3733–8. doi: 10.1021/acs.joc.5c00030 (PMC11915378; doi:10.1021/acs.joc.5c00030)
Supplement: Supplementary file 2 — jo5c00030_si_002.zip [file jo5c00030_si_002.zip › fid/Compound 6/1/pulseprogram]

# 1 "/opt/topspin3.7.0/exp/stan/nmr/lists/pp/zg30"
# 1 "<built-in>"
# 1 "<command-line>"
# 1 "/opt/topspin3.7.0/exp/stan/nmr/lists/pp/zg30"
;zg30
;avance-version (18/04/13)
;1D sequence
;using 30 degree flip angle
;
;$CLASS=HighRes
;$DIM=1D
;$TYPE=
;$SUBTYPE=
;$COMMENT=
;$RECOMMEND=y


# 1 "/opt/topspin3.7.0/exp/stan/nmr/lists/pp/Avance.incl" 1
;Avance3aqs.incl
;   for AV III with AQS IPSO
;
;avance-version (15/06/05)
;
;$CLASS=HighRes Incl
;$COMMENT=


# 170 "/opt/topspin3.7.0/exp/stan/nmr/lists/pp/Avance.incl"
;$Id: Avance3aqs.incl,v 1.1.8.3 2015/03/05 16:46:54 ber Exp $
# 15 "/opt/topspin3.7.0/exp/stan/nmr/lists/pp/zg30" 2


"p0=p1/3"
# 20 "/opt/topspin3.7.0/exp/stan/nmr/lists/pp/zg30"
"acqt0=-tan((p0/p1)*(PI/4))*p1*2/PI"


# 1 "mc_line 23 file /opt/topspin3.7.0/exp/stan/nmr/lists/pp/zg30 exp. def. part of mc cmd. before ze"
; dimension 1D; AQ_mode 
define delay MCWRK
define delay MCREST
"MCREST = 30m - 30m"
"MCWRK = 0.333333*30m"

    dccorr
# 23 "/opt/topspin3.7.0/exp/stan/nmr/lists/pp/zg30"
1 ze
# 1 "mc_line 23 file /opt/topspin3.7.0/exp/stan/nmr/lists/pp/zg30 exp. def. of mc cmd. after ze"
# 24 "/opt/topspin3.7.0/exp/stan/nmr/lists/pp/zg30"
# 1 "mc_line 24 file /opt/topspin3.7.0/exp/stan/nmr/lists/pp/zg30 exp. start label for mc cmd."
2 MCWRK  * 2
LBLF0, MCWRK
  MCREST
# 25 "/opt/topspin3.7.0/exp/stan/nmr/lists/pp/zg30"
  d1
  p0 ph1
  go=2 ph31
# 1 "mc_line 28 file /opt/topspin3.7.0/exp/stan/nmr/lists/pp/zg30 exp. mc cmd. in line"
  MCWRK wr #0
  MCWRK zd
  lo to LBLF0 times td0

# 29 "/opt/topspin3.7.0/exp/stan/nmr/lists/pp/zg30"
exit
# 32 "/opt/topspin3.7.0/exp/stan/nmr/lists/pp/zg30"
ph1=0 2 2 0 1 3 3 1
ph31=0 2 2 0 1 3 3 1


;pl1 : f1 channel - power level for pulse (default)
;p1 : f1 channel -  90 degree high power pulse
;d1 : relaxation delay; 1-5 * T1
;ns: 1 * n, total number of scans: NS * TD0
# 43 "/opt/topspin3.7.0/exp/stan/nmr/lists/pp/zg30"
;$Id: zg30,v 1.12.2.2 2018/04/13 14:28:42 ber Exp $
