# Supplementary material for: Photocatalytic Synthesis of Difluorinated Glycoamino Acids and Neoglycopeptides via Hydrodifluoroacetamidation of Vinyl-C-glycosides
Source: J Org Chem. 2025 Mar 4;90(10):3733–8. doi: 10.1021/acs.joc.5c00030 (PMC11915378; doi:10.1021/acs.joc.5c00030)
Supplement: Supplementary file 2 — jo5c00030_si_002.zip [file jo5c00030_si_002.zip › fid/Compound 6/1/topshimreport]

New TopShim run:

version = topshim 2.4.0
date = 2024-03-25
time = 12:01:25.427
command = topshim  convcomp tunea

FINE SHIMMING

Parameters:

probe = Z167430_0035
solvent = Acetone
shim nucleus = 2H
nucleus optimised for = 1H
o1p (from lock) = 2.04 ppm

Results:


1D Shimming:
Iteration  1: FWHM Before= 0.8 Hz, Target= 0.2 Hz, After= 1.4 Hz
Iteration  2: FWHM Before= 1.4 Hz, Target= 0.2 Hz, After= 0.3 Hz
Iteration  3: FWHM Before= 0.3 Hz, Target= 0.2 Hz, After= 8.9 Hz
Iteration  4: FWHM Before= 8.9 Hz, Target= 0.3 Hz, After= 0.5 Hz
echo time must be reduced
Iteration  5: FWHM Before= 0.5 Hz, Target= 0.3 Hz, After= 0.3 Hz
echo time must be reduced
Iteration  6: FWHM Before= 0.3 Hz, Target= 0.4 Hz, After= 2.0 Hz
Iteration  7: FWHM Before= 2.0 Hz, Target= 0.5 Hz, After= 5.7 Hz
Iteration  8: FWHM Before= 5.7 Hz, Target= 0.4 Hz, After= 0.3 Hz
Using the best result as the final shim state.

Lineshape quality factor (1D spectrum, spinning) = 0.783


Performing tune after shimming
tune lock level increase = 0.9

shim changes: 
Z	-42
Z2	-78
Z3	+62
Z4	+121
Z5	+450
Z6	+4071
Z7	-1841
Z8	-17294
X	-8
XZ	+12
Y	+8

duration = 4 min 31 sec
completed successfully
finished Mon Mar 25 12:05:55 2024


========================================================================
