# Supplementary material for: Photocatalytic Synthesis of Difluorinated Glycoamino Acids and Neoglycopeptides via Hydrodifluoroacetamidation of Vinyl-C-glycosides
Source: J Org Chem. 2025 Mar 4;90(10):3733–8. doi: 10.1021/acs.joc.5c00030 (PMC11915378; doi:10.1021/acs.joc.5c00030)
Supplement: Supplementary file 2 — jo5c00030_si_002.zip [file jo5c00030_si_002.zip › fid/Compound 6/1/uxnmr.info]

CONFIGURATION INFORMATION
=========================

Path         : /opt/topspin3.7.0/conf/instr/spect/uxnmr.info
Date         : Wed Jan 10 17:19:33 2024
Release      : TopSpin 3.7.0
Installed in : /opt/topspin3.7.0
Host         : av3-400
OS           : AlmaLinux release 9.3 (Shamrock Pampas Cat)
CPU          : 11th Gen Intel(R) Core(TM) i5-11500 @ 2.70GHz (12 cores at 2700 MHz with Hyperthreading)
User         : nmrsu (NMR Super User)
System       : Avance III HD 400 NMR spectrometer
1H-frequency : 400.42 MHz
Description  : AV III HD 400 MHz
Location     : Uni Mainz  Dr. Liermann
Bruker Order : 10082393
Configured in: av3-400:/opt/topspin3.7.0/conf/instr/spect

IPSO: connected to spectrometer subnet
- TCP/IP address = 149.236.99.10
 - IPSO type: AQS
- Tctrl : 1
- Fctrls: 2
- Gctrl1: without digital preemphasis
- Rctrl : 1
- FREDs : none
- DPP : none

DRU1: AQS DRU-E Z102520/03057 ECL 07.00
- TCP/IP address = 149.236.99.89
- Firmware Version = 170619
- DRU1 controls AQS-Rack and HPPR/2

AQS: connected to 149.236.99.89:/dev/tty10
  _Slot_ SBSB _____________________Board_____________________
  Number Addr Type HW-VS FW-VS ID  ECL Name   Description
  -----------------------------------------------------------
     2   0x10 0x43   0x5    CD  R  0.1 REC-1  AQS RXAD/2 600 Z130588/214 ECL 00.01
     3   0x34 0xd6   0x1        X  2.0 REF-1  REF/3-600 Reference Board for AQS/3 Receiver
     4   0x24 0x32     0        S  2.0 SGU-1  AQS SGU/3 600 (2CH) Z117129/00323 ECL 02.00 FPGA-Vs=20131031
    13   0xa0 0x93     0        V  0.0 PS-1   
    14   0xa1 0x91     0        V  1.1 PS-2   AQS PSM-D Power Supply Module
    --   0x20 0xd8     0        B  1.1 MASTER AQS/3+ Chassis
     1   0x20  0x7     0        B      MASTER AQS Rack Master
  Logical Receiver/SGU configuration:


Router: none installed


Transmitters at the spectrometer subnet:
----------------------------------------
BLA_W1345083_0561 W1345083/0561 ECL 21:
- TCP/IP address = 149.236.99.11
- Firmware VS    = 20120627
- Amplifier      = BLAXH300/100 E 200-600MHZ INR: W1345083/0561 ECL 21
- Router         = BLMMR32 RF AMPLIFIER MODULE: W1345204/1607 ECL 20
- Controller     = BLA CONTROL BOARD 6 2CH: W1522050/6823 ECL 50
LTRX Z109888/00855 ECL 03.01:
- TCP/IP address = 149.236.99.20
- Amplifier      = BSMS/2 LOCK TRANSCEIVER 400: Z109888/00855 ECL 03.01

BSMS: BSMS/2 connected to ethernet
- TCP/IP address = 149.236.99.20
- ELCB firmware version = 20230420
- GAB current limits = 0.0/X, 0.0/Y, 10.0/Z (in A)
- SCB channels = 40
- Shim System = BOSS3-SB
- L-TRX = BSMS/2 LOCK TRANSCEIVER 400: Z109888/00855 ECL 03.01
- Lock: on L-TRX board
- VTU_SPB = BSMS/2 SPB SENSOR & PNEUMATIC BD: Z115191/01133 ECL 04.00
- VTU_VPSB1 = BSMS/2 VARIABLE POWER SUPPLY BD: Z115193/01283 ECL 01.04

VTU: in BSMS/2 connected to ethernet
- TCP/IP address = 149.236.99.20

Bruker Automatic Changer: device connected to 149.236.99.10:/dev/tty05
- Capacity: 60 holders
- Firmware: 20120928
- use BACS air  = yes
- BACS sx delay = 10 s
- Sample Rail fast changer mode = no

Prodigy Control Unit: PCU - LNP PRODIGY UNIT Z127349/802
- TCP/IP address   = 149.236.99.248

Preamplifiers :
HPPR2: - HPPR/2 preamplifier connected to 149.236.99.89:/dev/tty10
    Type      : HPPR/2
    Controller: Cover/2, with DRU Application firmware = c.
                no LED display for tuning and matching
    Module  1 : 1H/2H 1H (virtual 50 Ohm reference: 259.2%/87.3deg)
                PN=Z003959, SN=00989 from 20120922
    Module  2 : 1H/2H 2H (virtual 50 Ohm reference: 94.6%/-69.8deg)
                PN=Z003959, SN=00989 from 20120922
    Module  3 : HPLNA 1H19F (reflection meter)
                PN=Z103203, SN=01663 from 20220718
    Module  4 : XBB19F 2HS
                PN=Z003504, SN=00984 from 20121015


Gradient Controller cable connections
--------------------------------------------------------------------
GCtrl1: connected to GAB in BSMS

RF cable connections (detected)
--------------------------------------------------------------------
SGU1 NORM output -> input 1 of transmitter 1 (BLAXH300/100 E 200-600MHZ INR W1345083/0561 at TCP/IP 149.236.99.11)
SGU1 AUX  output -> input 1 of transmitter 2 (BSMS/2 LOCK TRANSCEIVER 400 Z109888/00855 at TCP/IP 149.236.99.20)
SGU2 NORM output -> input 2 of transmitter 1 (BLAXH300/100 E 200-600MHZ INR W1345083/0561 at TCP/IP 149.236.99.11)
SGU2 AUX  output -> TUNE signal input of HPPR

Blanking cable connections (detected)
--------------------------------------------------------------------
transmitter 1 = BLAXH300/100 E 200-600MHZ INR W1345083/0561 at TCP/IP 149.236.99.11:
- amplifier 1H-100W uses blanking 2
- amplifier X-300W uses blanking 1

transmitter 2 = BSMS/2 LOCK TRANSCEIVER 400 Z109888/00855 at TCP/IP 149.236.99.20:
- amplifier 2H-5W uses blanking 7
