# Supplementary material for: Photocatalytic Synthesis of Difluorinated Glycoamino Acids and Neoglycopeptides via Hydrodifluoroacetamidation of Vinyl-C-glycosides
Source: J Org Chem. 2025 Mar 4;90(10):3733–8. doi: 10.1021/acs.joc.5c00030 (PMC11915378; doi:10.1021/acs.joc.5c00030)
Supplement: Supplementary file 2 — jo5c00030_si_002.zip [file jo5c00030_si_002.zip › fid/Compound 6/1/vtc_pid_settings]

VTC_REG_PID_SET_CH2=\
<pid_settings type="probehead">
   <standard_pid proportional="0.922" integral="76.117" differential="12.686" />
   <temperature selftune="298.000" min="248.000" max="348.000" />
   <vta type="4" sensor="1" connected_sensors="1" />
   <gasflow selftune="535.000" min="481.500" max="588.500" />
   <bcu_chiller type="1" selftune="1" min="0" max="1000" />
   <pics checksum="" name=" CPP1.1 BBO 400S1 BB-H&amp;F-D-05 Z XT" />
   <checksum value="6880818D" />
</pid_settings>
