# Supplementary material for: Photocatalytic Synthesis of Difluorinated Glycoamino Acids and Neoglycopeptides via Hydrodifluoroacetamidation of Vinyl-C-glycosides
Source: J Org Chem. 2025 Mar 4;90(10):3733–8. doi: 10.1021/acs.joc.5c00030 (PMC11915378; doi:10.1021/acs.joc.5c00030)
Supplement: Supplementary file 2 — jo5c00030_si_002.zip [file jo5c00030_si_002.zip › fid/Compound 6/2/pdata/1/title]

AK opatz
Name Pissinati
Code EFP-34-S2
c13_3h.bbfo Acetone /opt/av3-400/av400 nmrsu 45
