# Supplementary material for: Photocatalytic Synthesis of Difluorinated Glycoamino Acids and Neoglycopeptides via Hydrodifluoroacetamidation of Vinyl-C-glycosides
Source: J Org Chem. 2025 Mar 4;90(10):3733–8. doi: 10.1021/acs.joc.5c00030 (PMC11915378; doi:10.1021/acs.joc.5c00030)
Supplement: Supplementary file 2 — jo5c00030_si_002.zip [file jo5c00030_si_002.zip › fid/Compound 6/2/pdata/700/auditp.txt]

##TITLE= Audit trail, TopSpin 3.7.0
##JCAMPDX= 5.01
##ORIGIN= Bruker BioSpin GmbH
##OWNER= nmrsu
$$ /opt/av3-400/av400/AV3-2403B45/2/pdata/700/auditp.txt
##AUDIT TRAIL=  $$ (NUMBER, WHEN, WHO, WHERE, PROCESS, VERSION, WHAT)
(   1,<2024-03-25 12:07:25.080 +0100>,<nmrsu>,<av3-400>,<go4>,<TopSpin 3.7.0>,
      <13C wobble curve at 100.697 MHz
       data hash MD5: 512
       62 22 7C 79 C2 98 AD B8 13 2D 83 72 BC 46 82 67>)
##END=

$$ hash MD5
$$ 37 EE E4 EC D0 83 D7 47 7E 45 3F E3 DF FC B6 8C
