# Supplementary material for: Photocatalytic Synthesis of Difluorinated Glycoamino Acids and Neoglycopeptides via Hydrodifluoroacetamidation of Vinyl-C-glycosides
Source: J Org Chem. 2025 Mar 4;90(10):3733–8. doi: 10.1021/acs.joc.5c00030 (PMC11915378; doi:10.1021/acs.joc.5c00030)
Supplement: Supplementary file 2 — jo5c00030_si_002.zip [file jo5c00030_si_002.zip › fid/Compound 6/2/pdata/701/auditp.txt]

##TITLE= Audit trail, TopSpin 3.7.0
##JCAMPDX= 5.01
##ORIGIN= Bruker BioSpin GmbH
##OWNER= nmrsu
$$ /opt/av3-400/av400/AV3-2403B45/2/pdata/701/auditp.txt
##AUDIT TRAIL=  $$ (NUMBER, WHEN, WHO, WHERE, PROCESS, VERSION, WHAT)
(   1,<2024-03-25 12:07:40.929 +0100>,<nmrsu>,<av3-400>,<go4>,<TopSpin 3.7.0>,
      <1H wobble curve at 400.422 MHz
       data hash MD5: 512
       DA EF 06 3B B3 4E 13 5E FA FB D3 A5 09 6A 38 22>)
##END=

$$ hash MD5
$$ CB 37 67 25 A6 73 4D BD 9F 02 96 7E EB 58 00 89
