# Supplementary material for: Photocatalytic Synthesis of Difluorinated Glycoamino Acids and Neoglycopeptides via Hydrodifluoroacetamidation of Vinyl-C-glycosides
Source: J Org Chem. 2025 Mar 4;90(10):3733–8. doi: 10.1021/acs.joc.5c00030 (PMC11915378; doi:10.1021/acs.joc.5c00030)
Supplement: Supplementary file 2 — jo5c00030_si_002.zip [file jo5c00030_si_002.zip › fid/Compound 6/3/audita.txt]

##TITLE= Audit trail, TopSpin 3.7.0
##JCAMPDX= 5.01
##ORIGIN= Bruker BioSpin GmbH
##OWNER= nmrsu
$$ /opt/av3-400/av400/AV3-2403B45/3/audita.txt
##AUDIT TRAIL=  $$ (NUMBER, WHEN, WHO, WHERE, PROCESS, VERSION, WHAT)
(   1,<2024-03-25 15:21:31.186 +0100>,<nmrsu>,<av3-400>,<go4>,<TopSpin 3.7.0>,
      <created by zg on data set with UUID 'd38e080e-eab1-11ee-9781-2a78a2c5ad62'
       started at 2024-03-25 15:13:17.517 +0100,
       POWCHK enabled, PULCHK disabled,
       completed at 2024-03-25 15:21:31.184 +0100

       configuration hash MD5:
       7E CD 37 C2 AF 9B 39 00 3C 52 0B 5B 70 2C 7C 98
       data hash MD5: 2K * 102
       2E 6B 3D 51 6E BD 21 1D 09 5F D2 6C 53 69 96 0C>)
(   2,<2024-03-25 15:21:31.211 +0100>,<nmrsu>,<av3-400>,<audit>,<TopSpin 3.7.0>,
      <user comment:
       ICON-NMR User ID: nmrsu
       data hash MD5: 2K * 102
       2E 6B 3D 51 6E BD 21 1D 09 5F D2 6C 53 69 96 0C>)
##END=

$$ hash MD5
$$ 5E 9E A9 08 18 AD 11 AF 2D 54 50 77 03 19 16 75
