# Supplementary material for: Photocatalytic Synthesis of Difluorinated Glycoamino Acids and Neoglycopeptides via Hydrodifluoroacetamidation of Vinyl-C-glycosides
Source: J Org Chem. 2025 Mar 4;90(10):3733–8. doi: 10.1021/acs.joc.5c00030 (PMC11915378; doi:10.1021/acs.joc.5c00030)
Supplement: Supplementary file 2 — jo5c00030_si_002.zip [file jo5c00030_si_002.zip › fid/Compound 6/3/nuslist]

0
42
147
228
126
18
254
72
41
34
12
19
205
114
25
200
39
253
78
56
57
170
52
37
27
173
84
244
77
231
236
9
201
63
193
223
5
22
80
121
219
229
252
208
182
161
111
202
207
178
68
64
248
93
28
150
94
134
99
241
49
168
51
55
81
144
15
154
233
215
8
175
158
95
86
240
255
62
153
243
206
102
155
204
120
232
192
214
135
67
79
33
188
118
164
129
7
89
197
169
82
238
