# Supplementary material for: Photocatalytic Synthesis of Difluorinated Glycoamino Acids and Neoglycopeptides via Hydrodifluoroacetamidation of Vinyl-C-glycosides
Source: J Org Chem. 2025 Mar 4;90(10):3733–8. doi: 10.1021/acs.joc.5c00030 (PMC11915378; doi:10.1021/acs.joc.5c00030)
Supplement: Supplementary file 2 — jo5c00030_si_002.zip [file jo5c00030_si_002.zip › fid/Compound 6/3/pdata/1/clevels]

##TITLE= Parameter file, TopSpin 3.7.0
##JCAMPDX= 5.0
##DATATYPE= Parameter Values
##NPOINTS= 1	$$ modification sequence number
##ORIGIN= Bruker BioSpin GmbH
##OWNER= nmrsu
$$ 2024-03-25 15:12:40.617 +0100  nmrsu@av3-400
$$ /opt/av3-400/av400/AV3-2403B45/3/pdata/1/clevels
$$ process /opt/topspin3.7.0/prog/mod/xwish3
##$LEVELS= (0..255)
-9965247.6 -8304373 -6920310.8 -5766925.7 -4805771.4 -4004809.5 -3337341.2
-2781117.7 -2317598.1 -1931331.7 -1609443.1 -1341202.6 -1117668.8 -931390.7
-776158.9 -646799.1 -538999.2 -449166 -374305 -311920.9 -259934 -216611.7
-180509.8 -150424.8 -125354 -104461.7 -87051.4 -72542.8 -60452.4 -50377
-41980.8 -34984 34984 41980.8 50377 60452.4 72542.8 87051.4 104461.7 125354
150424.8 180509.8 216611.7 259934 311920.9 374305 449166 538999.2 646799.1
776158.9 931390.7 1117668.8 1341202.6 1609443.1 1931331.7 2317598.1 2781117.7
3337341.2 4004809.5 4805771.4 5766925.7 6920310.8 8304373 9965247.6 0 0
0 0 0 0 0 0 0 0 0 0 0 0 0 0 0 0 0 0 0 0 0 0 0 0 0 0 0 0 0 0 0 0 0 0 0 0
0 0 0 0 0 0 0 0 0 0 0 0 0 0 0 0 0 0 0 0 0 0 0 0 0 0 0 0 0 0 0 0 0 0 0 0
0 0 0 0 0 0 0 0 0 0 0 0 0 0 0 0 0 0 0 0 0 0 0 0 0 0 0 0 0 0 0 0 0 0 0 0
0 0 0 0 0 0 0 0 0 0 0 0 0 0 0 0 0 0 0 0 0 0 0 0 0 0 0 0 0 0 0 0 0 0 0 0
0 0 0 0 0 0 0 0 0 0 0 0 0 0 0 0 0 0 0 0 0 0 0 0 0 0 0 0 0 0 0 0 0 0 0 0
0 0 0 0 0 0 0 0 0 0
##$LEVSIGN= 3
##$MAXLEV= 40
##$METHOD= 0
##$NEGBASE= -34984
##$NEGINCR= 1.2
##$POSBASE= 34984
##$POSINCR= 1.2
##END=
