# Supplementary material for: Photocatalytic Synthesis of Difluorinated Glycoamino Acids and Neoglycopeptides via Hydrodifluoroacetamidation of Vinyl-C-glycosides
Source: J Org Chem. 2025 Mar 4;90(10):3733–8. doi: 10.1021/acs.joc.5c00030 (PMC11915378; doi:10.1021/acs.joc.5c00030)
Supplement: Supplementary file 2 — jo5c00030_si_002.zip [file jo5c00030_si_002.zip › fid/Compound 6/3/pdata/1/outd]

##TITLE= Parameter file, TopSpin 3.7.0
##JCAMPDX= 5.0
##DATATYPE= Parameter Values
##NPOINTS= 1	$$ modification sequence number
##ORIGIN= Bruker BioSpin GmbH
##OWNER= nmrsu
$$ 2024-03-25 15:12:40.617 +0100  nmrsu@av3-400
$$ /opt/av3-400/av400/AV3-2403B45/3/pdata/1/outd
$$ process /opt/topspin3.7.0/prog/mod/xwish3
##$CURPLOT= <PDF Complete>
##$CURPRIN= <$PDF Complete>
##$DFORMAT= <normdp>
##$LAYOUT= <+/2D_hom.xwp>
##$LFORMAT= <normlp>
##$PFORMAT= <normpl>
##END=
