# Supplementary material for: Photocatalytic Synthesis of Difluorinated Glycoamino Acids and Neoglycopeptides via Hydrodifluoroacetamidation of Vinyl-C-glycosides
Source: J Org Chem. 2025 Mar 4;90(10):3733–8. doi: 10.1021/acs.joc.5c00030 (PMC11915378; doi:10.1021/acs.joc.5c00030)
Supplement: Supplementary file 2 — jo5c00030_si_002.zip [file jo5c00030_si_002.zip › fid/Compound 6/4/pdata/1/clevels]

##TITLE= Parameter file, TopSpin 3.7.0
##JCAMPDX= 5.0
##DATATYPE= Parameter Values
##NPOINTS= 1	$$ modification sequence number
##ORIGIN= Bruker BioSpin GmbH
##OWNER= nmrsu
$$ 2024-03-25 15:21:31.334 +0100  nmrsu@av3-400
$$ /opt/av3-400/av400/AV3-2403B45/4/pdata/1/clevels
$$ process /opt/topspin3.7.0/prog/mod/xwish3
##$LEVELS= (0..255)
-299911.601578969 -272646.910952472 -247860.828138611 -225328.025012374
-204843.659386249 -186221.507822726 -169292.279696796 -153902.073445951
-139910.975007683 -127191.795319485 -115628.90469385 -105117.185943272
-95561.0781302476 -86873.7078172705 -78976.0984418368 -71796.4531289426
-65269.5031285842 -59335.9109407583 -53941.7375029621 -49037.9437526928
-44579.948439948 -40527.2265647255 -36842.9328145232 -33493.5750018392
-30448.704689172 -27680.64062652 -25164.2187513819 -22876.5625012562 -20796.875001142
-18906.2500010382 -17187.5000009438 -15625.000000858 15625.000000858 17187.5000009438
18906.2500010382 20796.875001142 22876.5625012562 25164.2187513819 27680.64062652
30448.704689172 33493.5750018392 36842.9328145232 40527.2265647255 44579.948439948
49037.9437526928 53941.7375029621 59335.9109407583 65269.5031285842 71796.4531289426
78976.0984418368 86873.7078172705 95561.0781302476 105117.185943272 115628.90469385
127191.795319485 139910.975007683 153902.073445951 169292.279696796 186221.507822726
204843.659386249 225328.025012374 247860.828138611 272646.910952472 299911.601578969
0 0 0 0 0 0 0 0 0 0 0 0 0 0 0 0 0 0 0 0 0 0 0 0 0 0 0 0 0 0 0 0 0 0 0 0
0 0 0 0 0 0 0 0 0 0 0 0 0 0 0 0 0 0 0 0 0 0 0 0 0 0 0 0 0 0 0 0 0 0 0 0
0 0 0 0 0 0 0 0 0 0 0 0 0 0 0 0 0 0 0 0 0 0 0 0 0 0 0 0 0 0 0 0 0 0 0 0
0 0 0 0 0 0 0 0 0 0 0 0 0 0 0 0 0 0 0 0 0 0 0 0 0 0 0 0 0 0 0 0 0 0 0 0
0 0 0 0 0 0 0 0 0 0 0 0 0 0 0 0 0 0 0 0 0 0 0 0 0 0 0 0 0 0 0 0 0 0 0 0
0 0 0 0 0 0 0 0 0 0 0 0
##$LEVSIGN= 3
##$MAXLEV= 40
##$METHOD= 0
##$NEGBASE= -1000000
##$NEGINCR= 1.1
##$POSBASE= 1000000
##$POSINCR= 1.1
##END=
