# Supplementary material for: Photocatalytic Synthesis of Difluorinated Glycoamino Acids and Neoglycopeptides via Hydrodifluoroacetamidation of Vinyl-C-glycosides
Source: J Org Chem. 2025 Mar 4;90(10):3733–8. doi: 10.1021/acs.joc.5c00030 (PMC11915378; doi:10.1021/acs.joc.5c00030)
Supplement: Supplementary file 2 — jo5c00030_si_002.zip [file jo5c00030_si_002.zip › fid/Compound 6/4/pdata/700/auditp.txt]

##TITLE= Audit trail, TopSpin 3.7.0
##JCAMPDX= 5.01
##ORIGIN= Bruker BioSpin GmbH
##OWNER= nmrsu
$$ /opt/av3-400/av400/AV3-2403B45/4/pdata/700/auditp.txt
##AUDIT TRAIL=  $$ (NUMBER, WHEN, WHO, WHERE, PROCESS, VERSION, WHAT)
(   1,<2024-03-25 15:21:55.642 +0100>,<nmrsu>,<av3-400>,<go4>,<TopSpin 3.7.0>,
      <13C wobble curve at 100.693 MHz
       data hash MD5: 512
       CB 50 48 86 AF 72 78 14 F8 B2 8E BE DA 8D 7F C8>)
##END=

$$ hash MD5
$$ 9B FC BC B4 38 77 2E EC 7A 17 D3 E7 2B B4 73 F1
