# Supplementary material for: Photocatalytic Synthesis of Difluorinated Glycoamino Acids and Neoglycopeptides via Hydrodifluoroacetamidation of Vinyl-C-glycosides
Source: J Org Chem. 2025 Mar 4;90(10):3733–8. doi: 10.1021/acs.joc.5c00030 (PMC11915378; doi:10.1021/acs.joc.5c00030)
Supplement: Supplementary file 2 — jo5c00030_si_002.zip [file jo5c00030_si_002.zip › fid/Compound 6/4/shimvalues]

# Mon Mar 25 15:23:33 2024
#$$PROBEIDENTIFIER=Z167430_0035
#$$PROBENAME=CPP1.1 BBO 400S1 BB-H&F-D-05 Z XT
#$$SHIMID=292722
#
# Active Shim Gradients
#
Z           		-235            
Z2          		202             
Z3          		129             
Z4          		1349            
Z5          		744             
Z6          		6328            
Z7          		756             
Z8          		-17801          
X           		6               
XZ          		-475            
XZ2         		-1720           
XZ3         		-746            
XZ4         		115             
XZ5         		-276            
Y           		2144            
YZ          		-1427           
YZ2         		-24             
YZ3         		-245            
YZ4         		358             
YZ5         		513             
XY          		8922            
XYZ         		-580            
XYZ2        		600             
XYZ3        		-331            
XYZ4        		-3512           
XYZ5        		172             
(X2-Y2)     		-6562           
(X2-Y2)Z    		-1463           
(X2-Y2)Z2   		473             
(X2-Y2)Z3   		794             
(X2-Y2)Z4   		-358            
(X2-Y2)Z5   		188             
X3          		6058            
X3Z         		475             
Y3          		-1743           
Y3Z         		972             
#
# Lock Parameter
#
FIELD		2170.270
LOCKPHASE		1.300   
LOCKPOWER		-38.000 
LOCKGAIN		108.679 
LOCKDC		-75.000 
LOCKSHIFT		2.040   
LOOPGAIN		-2.000  
LOOPTIME		0.100   
LOOPFILTER		200.000 
#
IEEE64_VERSION_CODE 1
#
# Shim currents 
#
SHIM_SETTING [1 ]  10.90308260     
SHIM_SETTING [2 ]  7519.00856067   
SHIM_SETTING [3 ]  317.58315435    
SHIM_SETTING [4 ]  -24980.28427967 
SHIM_SETTING [5 ]  10562.67938657  
SHIM_SETTING [6 ]  9308.23593444   
SHIM_SETTING [7 ]  -7456.90704558  
SHIM_SETTING [8 ]  -10194.94314701 
SHIM_SETTING [9 ]  1959.63839846   
SHIM_SETTING [10]  1012.59737437   
SHIM_SETTING [11]  0.00000000      
SHIM_SETTING [12]  -2715.35100000  
SHIM_SETTING [13]  -770.98900000   
SHIM_SETTING [14]  2707.58000064   
SHIM_SETTING [15]  -2889.97662582  
SHIM_SETTING [16]  -400.57962266   
SHIM_SETTING [17]  1458.69182074   
SHIM_SETTING [18]  545.60517946    
SHIM_SETTING [19]  -273.21453424   
SHIM_SETTING [20]  1500.79315316   
SHIM_SETTING [21]  -4760.32400477  
SHIM_SETTING [22]  -3116.89000573  
SHIM_SETTING [23]  -8020.96399866  
SHIM_SETTING [24]  -5080.19700017  
SHIM_SETTING [25]  -2293.69800353  
SHIM_SETTING [26]  -3602.71400404  
SHIM_SETTING [27]  3168.45500074   
SHIM_SETTING [28]  659.98562368    
SHIM_SETTING [29]  516.26600769    
SHIM_SETTING [30]  1093.79600731   
SHIM_SETTING [31]  1477.72800160   
SHIM_SETTING [32]  3599.51262453   
SHIM_SETTING [33]  3967.97300773   
SHIM_SETTING [34]  5515.68200808   
SHIM_SETTING [35]  11852.93399882  
SHIM_SETTING [36]  12136.72699813  
SHIM_SETTING [37]  1209.91918999   
SHIM_SETTING [38]  1385.05419112   
SHIM_SETTING [39]  2125.58800188   
SHIM_SETTING [40]  0.00000000      
