# Supplementary material for: Photocatalytic Synthesis of Difluorinated Glycoamino Acids and Neoglycopeptides via Hydrodifluoroacetamidation of Vinyl-C-glycosides
Source: J Org Chem. 2025 Mar 4;90(10):3733–8. doi: 10.1021/acs.joc.5c00030 (PMC11915378; doi:10.1021/acs.joc.5c00030)
Supplement: Supplementary file 2 — jo5c00030_si_002.zip [file jo5c00030_si_002.zip › fid/Compound 6/5/acqu2]

##TITLE= Parameter file, TopSpin 3.7.0
##JCAMPDX= 5.0
##DATATYPE= Parameter Values
##NPOINTS= 1	$$ modification sequence number
##ORIGIN= Bruker BioSpin GmbH
##OWNER= nmrsu
$$ 2024-03-25 10:10:00.043 +0100  nmrsu@av3-400
$$ /opt/topspin3.7.0/prog/curdir/changer/inmrchanger/AV3-2403B/45/45.255/data/nmr/AV3-2403B45/5/acqu2
$$ process /opt/topspin3.7.0/prog/mod/xwish3
##$ACQT0= 0
##$BF1= 100.685689084
##$FnILOOP= 0
##$FnMODE= 1
##$NUC1= <13C>
##$NusJSP= 0
##$NusT2= 1
##$NusTD= 0
##$O1= 10052.147
##$ProjAngle= 0
##$SFO1= 100.695741231
##$SW= 222.095059442626
##$SW_h= 22364.0266343182
##$TD= 256
##END=
