# Supplementary material for: Photocatalytic Synthesis of Difluorinated Glycoamino Acids and Neoglycopeptides via Hydrodifluoroacetamidation of Vinyl-C-glycosides
Source: J Org Chem. 2025 Mar 4;90(10):3733–8. doi: 10.1021/acs.joc.5c00030 (PMC11915378; doi:10.1021/acs.joc.5c00030)
Supplement: Supplementary file 2 — jo5c00030_si_002.zip [file jo5c00030_si_002.zip › fid/Compound 6/5/pdata/700/auditp.txt]

##TITLE= Audit trail, TopSpin 3.7.0
##JCAMPDX= 5.01
##ORIGIN= Bruker BioSpin GmbH
##OWNER= nmrsu
$$ /opt/av3-400/av400/AV3-2403B45/5/pdata/700/auditp.txt
##AUDIT TRAIL=  $$ (NUMBER, WHEN, WHO, WHERE, PROCESS, VERSION, WHAT)
(   1,<2024-03-25 15:27:16.507 +0100>,<nmrsu>,<av3-400>,<go4>,<TopSpin 3.7.0>,
      <13C wobble curve at 100.696 MHz
       data hash MD5: 512
       E2 9D BC 07 9A 7F 35 DF D5 79 B7 0B D5 CC 27 59>)
##END=

$$ hash MD5
$$ C9 BC C5 65 26 A4 1F A2 94 36 2E 79 44 B6 FD 88
