# Supplementary material for: Photocatalytic Synthesis of Difluorinated Glycoamino Acids and Neoglycopeptides via Hydrodifluoroacetamidation of Vinyl-C-glycosides
Source: J Org Chem. 2025 Mar 4;90(10):3733–8. doi: 10.1021/acs.joc.5c00030 (PMC11915378; doi:10.1021/acs.joc.5c00030)
Supplement: Supplementary file 2 — jo5c00030_si_002.zip [file jo5c00030_si_002.zip › fid/Products - scope 1/3a/1/pdata/1/auditp.txt]

##TITLE= Audit trail, TopSpin 3.6.2
##JCAMPDX= 5.01
##ORIGIN= Bruker BioSpin GmbH
##OWNER= nmrsu
$$ C:/NMRData/data/marcio/data/marcio/nmr/EFP - D - 461 - S2/1/pdata/1/auditp.txt
##AUDIT TRAIL=  $$ (NUMBER, WHEN, WHO, WHERE, PROCESS, VERSION, WHAT)
(   1,<2023-08-29 10:55:16.767 -0300>,<nmrsu>,<nanorotina>,<go4>,<TopSpin 3.6.2>,
      <created by zg
	started at 2023-08-29 10:53:52.292 -0300,
	POWCHK disabled, PULCHK disabled,
       configuration hash MD5:
       ED F7 E6 4C DB 45 31 12 DD 98 E7 D1 9C C6 EB 41
       data hash MD5: 64K
       4C 29 A7 36 45 EC 17 09 4E 1C C1 BE 89 0A 9D DF>)
(   2,<2023-08-29 10:55:16.892 -0300>,<nmrsu>,<nanorotina>,<audit>,<TopSpin 3.6.2>,
      <user comment:
       ICON-NMR User ID: marcio
       data hash MD5: 64K
       4C 29 A7 36 45 EC 17 09 4E 1C C1 BE 89 0A 9D DF>)
(   3,<2023-08-29 10:55:17.718 -0300>,<nmrsu>,<nanorotina>,<proc1d>,<TopSpin 3.6.2>,
      <Start of raw data processing
       ef LB = 0.3 FT_mod = 6 PKNL = 1 SI = 64K 
       data hash MD5: 64K
       E0 7D B7 DC 9C 19 64 B8 06 3B E9 A2 60 A6 3A 1C>)
(   4,<2023-08-29 10:55:20.152 -0300>,<nmrsu>,<nanorotina>,<proc1d>,<TopSpin 3.6.2>,
      <apk0 
       data hash MD5: 64K
       56 7D 60 37 3D E4 F8 1A D1 B5 4D 6F 4D D9 13 FB>)
(   5,<2023-08-29 10:55:20.308 -0300>,<nmrsu>,<nanorotina>,<proc1d>,<TopSpin 3.6.2>,
      <abs ABSG = 5 
       data hash MD5: 64K
       4C 1A DE AF 22 01 80 50 7E A0 67 EC 54 AC 13 39>)
##END=

$$ hash MD5
$$ D4 6E F5 4A A7 52 FE 92 7A 82 CA 90 6B CD B6 3E
