# Supplementary material for: Photocatalytic Synthesis of Difluorinated Glycoamino Acids and Neoglycopeptides via Hydrodifluoroacetamidation of Vinyl-C-glycosides
Source: J Org Chem. 2025 Mar 4;90(10):3733–8. doi: 10.1021/acs.joc.5c00030 (PMC11915378; doi:10.1021/acs.joc.5c00030)
Supplement: Supplementary file 2 — jo5c00030_si_002.zip [file jo5c00030_si_002.zip › fid/Products - scope 1/3a/1/pdata/1/parm.txt]

Current Data Parameters
NAME     EFP - D - 461 - S2              
EXPNO                 1              
PROCNO                1              

F2 - Acquisition Parameters
Date_          20230829              
Time              10.55 h            
INSTRUM           spect              
PROBHD   Z104450_0370 (              
PULPROG              zg              
TD                65536              
SOLVENT         Acetone              
NS                   16              
DS                    0              
SWH            8012.820 Hz           
FIDRES         0.244532 Hz           
AQ            4.0894465 sec          
RG                 20.2              
DW               62.400 usec         
DE                17.73 usec         
TE                294.1 K            
D1           1.00000000 sec          
TD0                   1              
SFO1        400.1320007 MHz          
NUC1                 1H              
P1                15.00 usec         
PLW1         8.00000000 W            

F2 - Processing parameters
SI                65536              
SF          400.1300573 MHz          
WDW                  EM              
SSB                   0              
LB                 0.30 Hz           
GB                    0              
PC                 1.00              
