# Supplementary material for: Photocatalytic Synthesis of Difluorinated Glycoamino Acids and Neoglycopeptides via Hydrodifluoroacetamidation of Vinyl-C-glycosides
Source: J Org Chem. 2025 Mar 4;90(10):3733–8. doi: 10.1021/acs.joc.5c00030 (PMC11915378; doi:10.1021/acs.joc.5c00030)
Supplement: Supplementary file 2 — jo5c00030_si_002.zip [file jo5c00030_si_002.zip › fid/Products - scope 1/3a/1/pdata/1/peaklist.xml]

<?xml version="1.0" encoding="UTF-8"?>
<PeakList>
  <PeakList1D>
    <PeakList1DHeader creator="nmrsu" date="2023-08-29T10:55:20.355-03:00" expNo="1" name="EFP - D - 461 - S2" owner="" procNo="1" source="C:/NMRData/data/marcio/data/marcio/nmr">
      <PeakPickDetails>F1=14.869480ppm, F2=-5.156060ppm, MI=0.10cm, MAXI=10000.00cm, PC=1.000
      </PeakPickDetails>
    </PeakList1DHeader>
    <Peak1D F1="7.996643" intensity="3.852573e-001" type="0"/>
    <Peak1D F1="7.977165" intensity="3.949104e-001" type="0"/>
    <Peak1D F1="5.334622" intensity="1.506296e+000" type="0"/>
    <Peak1D F1="5.321899" intensity="1.545049e+000" type="0"/>
    <Peak1D F1="4.491432" intensity="1.003326e+000" type="0"/>
    <Peak1D F1="4.485566" intensity="1.051178e+000" type="0"/>
    <Peak1D F1="4.471680" intensity="1.100701e+000" type="0"/>
    <Peak1D F1="4.465811" intensity="1.156047e+000" type="0"/>
    <Peak1D F1="4.440899" intensity="2.585576e-001" type="0"/>
    <Peak1D F1="4.430063" intensity="4.005356e-001" type="0"/>
    <Peak1D F1="4.419680" intensity="3.360940e-001" type="0"/>
    <Peak1D F1="4.415307" intensity="3.483592e-001" type="0"/>
    <Peak1D F1="4.409312" intensity="4.580540e-001" type="0"/>
    <Peak1D F1="4.403876" intensity="4.235399e-001" type="0"/>
    <Peak1D F1="4.394479" intensity="2.766033e-001" type="0"/>
    <Peak1D F1="4.382989" intensity="3.565247e-001" type="0"/>
    <Peak1D F1="4.207213" intensity="1.317828e+000" type="0"/>
    <Peak1D F1="4.201322" intensity="1.288915e+000" type="0"/>
    <Peak1D F1="4.194482" intensity="1.305738e+000" type="0"/>
    <Peak1D F1="4.188585" intensity="1.254913e+000" type="0"/>
    <Peak1D F1="4.062796" intensity="1.184458e+000" type="0"/>
    <Peak1D F1="4.058174" intensity="1.195204e+000" type="0"/>
    <Peak1D F1="4.043030" intensity="1.061941e+000" type="0"/>
    <Peak1D F1="4.038402" intensity="1.121694e+000" type="0"/>
    <Peak1D F1="3.661300" intensity="4.190535e-001" type="0"/>
    <Peak1D F1="3.657214" intensity="4.419134e-001" type="0"/>
    <Peak1D F1="3.651282" intensity="4.911594e-001" type="0"/>
    <Peak1D F1="3.647031" intensity="4.619604e-001" type="0"/>
    <Peak1D F1="3.638182" intensity="4.626128e-001" type="0"/>
    <Peak1D F1="3.633966" intensity="4.873953e-001" type="0"/>
    <Peak1D F1="3.628062" intensity="4.745657e-001" type="0"/>
    <Peak1D F1="3.623940" intensity="4.423830e-001" type="0"/>
    <Peak1D F1="3.568489" intensity="1.500000e+001" type="0"/>
    <Peak1D F1="2.729860" intensity="2.230707e+000" type="0"/>
    <Peak1D F1="2.697991" intensity="1.079921e-001" type="0"/>
    <Peak1D F1="2.211536" intensity="1.412651e-001" type="0"/>
    <Peak1D F1="2.206729" intensity="1.734712e-001" type="0"/>
    <Peak1D F1="2.200724" intensity="1.929989e-001" type="0"/>
    <Peak1D F1="2.194281" intensity="1.254584e-001" type="0"/>
    <Peak1D F1="2.189738" intensity="1.330709e-001" type="0"/>
    <Peak1D F1="2.183055" intensity="1.530029e-001" type="0"/>
    <Peak1D F1="2.177076" intensity="1.400709e-001" type="0"/>
    <Peak1D F1="2.171057" intensity="2.748176e-001" type="0"/>
    <Peak1D F1="2.165619" intensity="2.690438e-001" type="0"/>
    <Peak1D F1="2.160154" intensity="2.554930e-001" type="0"/>
    <Peak1D F1="2.153851" intensity="1.790204e-001" type="0"/>
    <Peak1D F1="2.147865" intensity="1.380725e-001" type="0"/>
    <Peak1D F1="2.141121" intensity="1.632219e-001" type="0"/>
    <Peak1D F1="2.136983" intensity="1.922709e-001" type="0"/>
    <Peak1D F1="2.130110" intensity="2.150957e-001" type="0"/>
    <Peak1D F1="2.124606" intensity="2.535041e-001" type="0"/>
    <Peak1D F1="2.119655" intensity="1.409248e-001" type="0"/>
    <Peak1D F1="2.112102" intensity="1.277765e-001" type="0"/>
    <Peak1D F1="2.095189" intensity="1.310590e-001" type="0"/>
    <Peak1D F1="2.083398" intensity="1.248478e-001" type="0"/>
    <Peak1D F1="2.034873" intensity="1.138295e-001" type="0"/>
    <Peak1D F1="2.019407" intensity="1.222219e-001" type="0"/>
    <Peak1D F1="2.009285" intensity="1.937140e-001" type="0"/>
    <Peak1D F1="2.006866" intensity="1.869898e-001" type="0"/>
    <Peak1D F1="2.002615" intensity="1.625770e-001" type="0"/>
    <Peak1D F1="1.996702" intensity="1.966531e-001" type="0"/>
    <Peak1D F1="1.989268" intensity="1.408670e-001" type="0"/>
    <Peak1D F1="1.981358" intensity="1.996901e-001" type="0"/>
    <Peak1D F1="1.973382" intensity="2.437703e-001" type="0"/>
    <Peak1D F1="1.967786" intensity="2.768767e-001" type="0"/>
    <Peak1D F1="1.964287" intensity="2.386789e-001" type="0"/>
    <Peak1D F1="1.960620" intensity="2.621951e-001" type="0"/>
    <Peak1D F1="1.951070" intensity="1.886214e-001" type="0"/>
    <Peak1D F1="1.945265" intensity="1.663574e-001" type="0"/>
    <Peak1D F1="1.934623" intensity="6.346239e-001" type="0"/>
    <Peak1D F1="1.929055" intensity="9.845613e-001" type="0"/>
    <Peak1D F1="1.923563" intensity="1.409479e+000" type="0"/>
    <Peak1D F1="1.918086" intensity="8.926648e-001" type="0"/>
    <Peak1D F1="1.912637" intensity="4.628839e-001" type="0"/>
    <Peak1D F1="1.899512" intensity="1.037989e-001" type="0"/>
    <Peak1D F1="1.886650" intensity="1.050054e-001" type="0"/>
    <Peak1D F1="1.716411" intensity="1.937939e-001" type="0"/>
    <Peak1D F1="1.704570" intensity="2.092890e-001" type="0"/>
    <Peak1D F1="1.693883" intensity="4.062824e-001" type="0"/>
    <Peak1D F1="1.683628" intensity="6.912584e-001" type="0"/>
    <Peak1D F1="1.676332" intensity="2.585738e-001" type="0"/>
    <Peak1D F1="1.669226" intensity="5.134676e-001" type="0"/>
    <Peak1D F1="1.663182" intensity="5.737815e-001" type="0"/>
    <Peak1D F1="1.657571" intensity="8.981768e-001" type="0"/>
    <Peak1D F1="1.653262" intensity="1.166170e+000" type="0"/>
    <Peak1D F1="1.647224" intensity="4.400046e-001" type="0"/>
    <Peak1D F1="1.639706" intensity="4.426578e-001" type="0"/>
    <Peak1D F1="1.635987" intensity="5.089232e-001" type="0"/>
    <Peak1D F1="1.629775" intensity="7.746075e-001" type="0"/>
    <Peak1D F1="1.622034" intensity="5.902689e-001" type="0"/>
    <Peak1D F1="1.618816" intensity="6.463672e-001" type="0"/>
    <Peak1D F1="1.607627" intensity="5.136400e-001" type="0"/>
    <Peak1D F1="1.602269" intensity="4.407979e-001" type="0"/>
    <Peak1D F1="1.591515" intensity="4.795389e-001" type="0"/>
    <Peak1D F1="1.585967" intensity="3.557619e-001" type="0"/>
    <Peak1D F1="1.575856" intensity="4.217455e-001" type="0"/>
    <Peak1D F1="1.570630" intensity="4.241478e-001" type="0"/>
    <Peak1D F1="1.558184" intensity="1.107148e+000" type="0"/>
    <Peak1D F1="1.545826" intensity="6.630112e-001" type="0"/>
    <Peak1D F1="1.536280" intensity="6.374524e-001" type="0"/>
    <Peak1D F1="1.526611" intensity="1.040956e+000" type="0"/>
    <Peak1D F1="1.518800" intensity="4.064876e-001" type="0"/>
    <Peak1D F1="1.515417" intensity="6.585092e-001" type="0"/>
    <Peak1D F1="1.504935" intensity="3.646460e-001" type="0"/>
    <Peak1D F1="1.495738" intensity="3.920608e-001" type="0"/>
    <Peak1D F1="1.485296" intensity="1.885193e-001" type="0"/>
    <Peak1D F1="1.338620" intensity="8.603531e+000" type="0"/>
    <Peak1D F1="1.263022" intensity="1.273733e-001" type="0"/>
    <Peak1D F1="1.243218" intensity="8.930370e+000" type="0"/>
    <Peak1D F1="1.211641" intensity="1.416873e-001" type="0"/>
    <Peak1D F1="1.186170" intensity="9.016142e+000" type="0"/>
    <Peak1D F1="1.177623" intensity="8.851949e+000" type="0"/>
    <Peak1D F1="1.158950" intensity="5.680534e-001" type="0"/>
    <Peak1D F1="0.819291" intensity="5.344963e+000" type="0"/>
    <Peak1D F1="0.811357" intensity="9.074953e-001" type="0"/>
    <Peak1D F1="0.802782" intensity="7.632569e+000" type="0"/>
    <Peak1D F1="0.785716" intensity="5.311749e+000" type="0"/>
    <Peak1D F1="0.748531" intensity="1.322708e-001" type="0"/>
  </PeakList1D>
</PeakList>
