# Supplementary material for: Photocatalytic Synthesis of Difluorinated Glycoamino Acids and Neoglycopeptides via Hydrodifluoroacetamidation of Vinyl-C-glycosides
Source: J Org Chem. 2025 Mar 4;90(10):3733–8. doi: 10.1021/acs.joc.5c00030 (PMC11915378; doi:10.1021/acs.joc.5c00030)
Supplement: Supplementary file 2 — jo5c00030_si_002.zip [file jo5c00030_si_002.zip › fid/Products - scope 1/3a/1/pdata/1/peakrng]

P    #regions in PPM
# 2023-08-29 10:55:20 -0300  nmrsu@nanorotina
# low field   high field   mi   maxi
  14.8694801330566  -5.15605997799139  0.100  10000.000  # for region 1
