# Supplementary material for: Photocatalytic Synthesis of Difluorinated Glycoamino Acids and Neoglycopeptides via Hydrodifluoroacetamidation of Vinyl-C-glycosides
Source: J Org Chem. 2025 Mar 4;90(10):3733–8. doi: 10.1021/acs.joc.5c00030 (PMC11915378; doi:10.1021/acs.joc.5c00030)
Supplement: Supplementary file 2 — jo5c00030_si_002.zip [file jo5c00030_si_002.zip › fid/Products - scope 1/3a/1/shimvalues]

# Tue Aug 29 10:55:16 2023
#$$PROBEIDENTIFIER=Z104450_0370
#$$PROBENAME=PA BBO 400S1 BBF-H-D-05 Z
#$$SHIMID=313232
#
# Active Shim Gradients
#
Z           		-362            
Z2          		-263            
Z3          		-1238           
Z4          		-12455          
Z5          		-1365           
Z6          		10000           
X           		-632            
XZ          		-2157           
XZ2         		6245            
XZ3         		-3193           
Y           		-391            
YZ          		-874            
YZ2         		4944            
YZ3         		-1661           
XY          		-13501          
XYZ         		3473            
(X2-Y2)     		-2326           
(X2-Y2)Z    		-2903           
X3          		-1793           
Y3          		-4617           
#
# Lock Parameter
#
FIELD		6931.722
LOCKPHASE		49.300  
LOCKPOWER		-38.000 
LOCKGAIN		117.500 
LOCKDC		-67.000 
LOCKSHIFT		2.040   
LOOPGAIN		-2.000  
LOOPTIME		0.100   
LOOPFILTER		200.000 
#
IEEE64_VERSION_CODE 1
#
# Shim currents 
#
SHIM_SETTING [1 ]  -175.48283837   
SHIM_SETTING [2 ]  -130.01264119   
SHIM_SETTING [3 ]  -651.44230312   
SHIM_SETTING [4 ]  -6551.58817811  
SHIM_SETTING [5 ]  -718.06897867   
SHIM_SETTING [6 ]  -332.43200000   
SHIM_SETTING [7 ]  -1134.58200000  
SHIM_SETTING [8 ]  3284.96600000   
SHIM_SETTING [9 ]  -1223.50600000  
SHIM_SETTING [10]  -7101.38400000  
SHIM_SETTING [11]  -205.66600000   
SHIM_SETTING [12]  -459.72400000   
SHIM_SETTING [13]  2600.50500000   
SHIM_SETTING [14]  -873.63500000   
SHIM_SETTING [15]  5260.00000000   
SHIM_SETTING [16]  -1526.79400000  
SHIM_SETTING [17]  -1679.63700000  
SHIM_SETTING [18]  1826.61800000   
SHIM_SETTING [19]  -943.02500000   
SHIM_SETTING [20]  -2428.37300000  
